# Supplementary material for: Respiratory frequency-tunable dynamic imaging for lung function: New exam method using chest X-ray cine imaging considering various respiratory diseases
Source: PLoS One. 2022 Nov 17;17(11):e0276859. doi: 10.1371/journal.pone.0276859 (PMC9671319; doi:10.1371/journal.pone.0276859)
Supplement: S1 Dataset — (ZIP) [file pone.0276859.s009.zip]

Archive with 27 entries (26 files):
- PLOS_ONE_Æ╟ë┴âfü[â^/
- PLOS_ONE_Æ╟ë┴âfü[â^/COPD No1 23RDP.mp4
- PLOS_ONE_Æ╟ë┴âfü[â^/COPD No10 23RDP.mp4
- PLOS_ONE_Æ╟ë┴âfü[â^/COPD No11 23_RDP.mp4
- PLOS_ONE_Æ╟ë┴âfü[â^/COPD No12 23_RDP.mp4
- PLOS_ONE_Æ╟ë┴âfü[â^/COPD No13 23_RDP.mp4
- PLOS_ONE_Æ╟ë┴âfü[â^/COPD No14 23_RDP.mp4
- PLOS_ONE_Æ╟ë┴âfü[â^/COPD No15 23_RDP.mp4
- PLOS_ONE_Æ╟ë┴âfü[â^/COPD No2 23RDP.mp4
- PLOS_ONE_Æ╟ë┴âfü[â^/COPD No3 23RDP.mp4
- PLOS_ONE_Æ╟ë┴âfü[â^/COPD No4 23 RDP.mp4
- PLOS_ONE_Æ╟ë┴âfü[â^/COPD No5 23 RDP.mp4
- PLOS_ONE_Æ╟ë┴âfü[â^/COPD No6 23RDP.mp4
- PLOS_ONE_Æ╟ë┴âfü[â^/COPD No7 23RDP.mp4
- PLOS_ONE_Æ╟ë┴âfü[â^/COPD No8 23RDP.mp4
- PLOS_ONE_Æ╟ë┴âfü[â^/COPD No9 23RDP.mp4
- PLOS_ONE_Æ╟ë┴âfü[â^/HV No1 RDP HV(Heatlhy vounteer).mp4
- PLOS_ONE_Æ╟ë┴âfü[â^/HV No10 RDP.mp4
- PLOS_ONE_Æ╟ë┴âfü[â^/HV No12 RDP.mp4
- PLOS_ONE_Æ╟ë┴âfü[â^/HV No13 RDP.mp4
- PLOS_ONE_Æ╟ë┴âfü[â^/HV No2 RDP.mp4
- PLOS_ONE_Æ╟ë┴âfü[â^/HV No3 RDP.mp4
- PLOS_ONE_Æ╟ë┴âfü[â^/HV No4 RDP.mp4
- PLOS_ONE_Æ╟ë┴âfü[â^/HV No5 RDP.mp4
- PLOS_ONE_Æ╟ë┴âfü[â^/HV No7 RDP.mp4
- PLOS_ONE_Æ╟ë┴âfü[â^/HV No8 RDP.mp4
- PLOS_ONE_Æ╟ë┴âfü[â^/spirographdataCOPD No1toNo15.pdf
